# Supplementary material for: Characterization of Rickets Type II Model Rats to Reveal Functions of Vitamin D and Vitamin D Receptor
Source: Biomolecules. 2023 Nov 19;13(11):1666. doi: 10.3390/biom13111666 (PMC10669209; doi:10.3390/biom13111666)
Supplement: Supplementary file 1 [file biomolecules-13-01666-s001.zip]

Archive with 1 entries (1 files):
- biomolecules-2710289-supplementary.pdf
